# Supplementary material for: Interpretation of Pharmacometabolomics Results: Fingerprint of Drug Exposure or Confounder Effects? Insights from a Urinary Metabolomics Study with Voriconazole in Healthy Participants
Source: Int J Mol Sci. 2026 May 16;27(10):4468. doi: 10.3390/ijms27104468 (PMC13208054; doi:10.3390/ijms27104468)
Supplement: Supplementary file 1 [file ijms-27-04468-s001.zip]

Archive with 3 entries (3 files):
- ijms-4283802 supplementary figure.pdf
- Table S1_IVDr_Modules_MetabolitesCoverage_BIQuantURe.xlsx
- Table S2_Structured effect sizes of potential confounders on metabolites.pdf
