# Supplementary material for: Interpretation of Pharmacometabolomics Results: Fingerprint of Drug Exposure or Confounder Effects? Insights from a Urinary Metabolomics Study with Voriconazole in Healthy Participants
Source: Int J Mol Sci. 2026 May 16;27(10):4468. doi: 10.3390/ijms27104468 (PMC13208054; doi:10.3390/ijms27104468)
Supplement: Supplementary file 1 [file ijms-27-04468-s001.zip › Table S1_IVDr_Modules_MetabolitesCoverage_BIQuantURe.xlsx]

## Sheet: Bruker IVDr Quant UR
Compounds	Category	Analyte	Unit
1	Alcohols and derivatives	Ethanol	mmol/L; mmol/mol creatinine
2	Alcohols and derivatives	Isopropanol	mmol/L; mmol/mol creatinine
3	Alcohols and derivatives	Methanol	mmol/L; mmol/mol creatinine
4	Alcohols and derivatives	Propylene glycol	mmol/L; mmol/mol creatinine
5	Amines and derivatives	1-Methylguanidine	mmol/L; mmol/mol creatinine
6	Amines and derivatives	Trimethylamine	mmol/L; mmol/mol creatinine
7	Amines and derivatives	Tyramine	mmol/L; mmol/mol creatinine
8	Amines and derivatives	Dimethylamine	mmol/L; mmol/mol creatinine
9	Amino acids and derivatives	(DL)-Tyrosine	mmol/L; mmol/mol creatinine
10	Amino acids and derivatives	(L)-Isoleucine	mmol/L; mmol/mol creatinine
11	Amino acids and derivatives	1-Methylhistidine	mmol/L; mmol/mol creatinine
12	Amino acids and derivatives	2-Furoylglycine	mmol/L; mmol/mol creatinine
13	Amino acids and derivatives	3-Methylcrotonylglycine	mmol/L; mmol/mol creatinine
14	Amino acids and derivatives	4-Aminobutyric acid	mmol/L; mmol/mol creatinine
15	Amino acids and derivatives	5-Aminopentanoic acid	mmol/L; mmol/mol creatinine
16	Amino acids and derivatives	Arginine	mmol/L; mmol/mol creatinine
17	Amino acids and derivatives	Argininosuccinic acid	mmol/L; mmol/mol creatinine
18	Amino acids and derivatives	Betaine	mmol/L; mmol/mol creatinine
19	Amino acids and derivatives	Citrulline	mmol/L; mmol/mol creatinine
20	Amino acids and derivatives	Creatine	mmol/L; mmol/mol creatinine
21	Amino acids and derivatives	Cystine	mmol/L; mmol/mol creatinine
22	Amino acids and derivatives	DL-Alloisoleucine	mmol/L; mmol/mol creatinine
23	Amino acids and derivatives	Glutamic acid	mmol/L; mmol/mol creatinine
24	Amino acids and derivatives	Glutamine	mmol/L; mmol/mol creatinine
25	Amino acids and derivatives	Glycine	mmol/L; mmol/mol creatinine
26	Amino acids and derivatives	Guanidinoacetic acid	mmol/L; mmol/mol creatinine
27	Amino acids and derivatives	Isobutyrylglycine	mmol/L; mmol/mol creatinine
28	Amino acids and derivatives	L-Carnosine	mmol/L; mmol/mol creatinine
29	Amino acids and derivatives	Leucine	mmol/L; mmol/mol creatinine
30	Amino acids and derivatives	L-Homocystine	mmol/L; mmol/mol creatinine
31	Amino acids and derivatives	L-Pyroglutamic acid	mmol/L; mmol/mol creatinine
32	Amino acids and derivatives	L-Tryptophan	mmol/L; mmol/mol creatinine
33	Amino acids and derivatives	Methionine	mmol/L; mmol/mol creatinine
34	Amino acids and derivatives	N,N-Dimethylglycine	mmol/L; mmol/mol creatinine
35	Amino acids and derivatives	N-Acetylaspartic acid	mmol/L; mmol/mol creatinine
36	Amino acids and derivatives	N-Acetylglutamate	mmol/L; mmol/mol creatinine
37	Amino acids and derivatives	N-Acetylphenylalanine	mmol/L; mmol/mol creatinine
38	Amino acids and derivatives	N-Acetyltyrosine	mmol/L; mmol/mol creatinine
39	Amino acids and derivatives	N-Isovaleroylglycine	mmol/L; mmol/mol creatinine
40	Amino acids and derivatives	Phenylalanine	mmol/L; mmol/mol creatinine
41	Amino acids and derivatives	Propionylglycine	mmol/L; mmol/mol creatinine
42	Amino acids and derivatives	Sarcosine	mmol/L; mmol/mol creatinine
43	Amino acids and derivatives	Taurine	mmol/L; mmol/mol creatinine
44	Amino acids and derivatives	Tiglylglycine	mmol/L; mmol/mol creatinine
45	Amino acids and derivatives	Valine	mmol/L; mmol/mol creatinine
46	Amino acids and derivatives	3-Aminoisobutyric acid	mmol/L; mmol/mol creatinine
47	Amino acids and derivatives	Alanine	mmol/L; mmol/mol creatinine
48	Amino acids and derivatives	Proline betaine	mmol/L; mmol/mol creatinine
49	Benzene and substituted derivatives	2-Hydroxyphenylacetic acid	mmol/L; mmol/mol creatinine
50	Benzene and substituted derivatives	3-Phenyllactic acid	mmol/L; mmol/mol creatinine
51	Benzene and substituted derivatives	4-Aminohippuric acid	mmol/L; mmol/mol creatinine
52	Benzene and substituted derivatives	4-Ethylphenol	mmol/L; mmol/mol creatinine
53	Benzene and substituted derivatives	4-Hydroxyphenylacetic acid	mmol/L; mmol/mol creatinine
54	Benzene and substituted derivatives	4-Hydroxyphenyllactic acid	mmol/L; mmol/mol creatinine
55	Benzene and substituted derivatives	Benzoic acid	mmol/L; mmol/mol creatinine
56	Benzene and substituted derivatives	D-Mandelic acid	mmol/L; mmol/mol creatinine
57	Benzene and substituted derivatives	Phenylacetic acid	mmol/L; mmol/mol creatinine
58	Benzene and substituted derivatives	Phenylpyruvic acid	mmol/L; mmol/mol creatinine
59	Benzene and substituted derivatives	Pyrocatechol	mmol/L; mmol/mol creatinine
60	Benzene and substituted derivatives	Syringic acid	mmol/L; mmol/mol creatinine
61	Benzene and substituted derivatives	4-Hydroxyhippuric acid	mmol/L; mmol/mol creatinine
62	Benzene and substituted derivatives	Hippuric acid	mmol/L; mmol/mol creatinine
63	Carboxylic acids	5-Aminolevulinic acid	mmol/L; mmol/mol creatinine
64	Carboxylic acids	Acetic acid	mmol/L; mmol/mol creatinine
65	Carboxylic acids	Citric acid	mmol/L; mmol/mol creatinine
66	Carboxylic acids	E-Glutaconic acid	mmol/L; mmol/mol creatinine
67	Carboxylic acids	Ethylmalonic acid	mmol/L; mmol/mol creatinine
68	Carboxylic acids	Formic acid	mmol/L; mmol/mol creatinine
69	Carboxylic acids	Fumaric acid	mmol/L; mmol/mol creatinine
70	Carboxylic acids	Glutaric acid	mmol/L; mmol/mol creatinine
71	Carboxylic acids	Imidazole	mmol/L; mmol/mol creatinine
72	Carboxylic acids	Lactic acid	mmol/L; mmol/mol creatinine
73	Carboxylic acids	Maleic acid	mmol/L; mmol/mol creatinine
74	Carboxylic acids	Methylmalonic acid	mmol/L; mmol/mol creatinine
75	Carboxylic acids	Propionic acid	mmol/L; mmol/mol creatinine
76	Carboxylic acids	Succinic acid	mmol/L; mmol/mol creatinine
77	Carboxylic acids	Xanthurenic acid	mmol/L; mmol/mol creatinine
78	Carboxylic acids	Trigonelline	mmol/L; mmol/mol creatinine
79	Carboxylic acids	Tartaric acid	mmol/L; mmol/mol creatinine
80	Cosmetics, vitamines, drugs and drug metabolites	Choline	mmol/L; mmol/mol creatinine
81	Cosmetics, vitamines, drugs and drug metabolites	D-Panthenol	mmol/L; mmol/mol creatinine
82	Cosmetics, vitamines, drugs and drug metabolites	L-Ascorbic acid	mmol/L; mmol/mol creatinine
83	Cosmetics, vitamines, drugs and drug metabolites	Pantothenic acid	mmol/L; mmol/mol creatinine
84	Cosmetics, vitamines, drugs and drug metabolites	Paracetamol	mmol/L; mmol/mol creatinine
85	Cosmetics, vitamines, drugs and drug metabolites	Paracetamol-glucuronide	mmol/L; mmol/mol creatinine
86	Creatinine	Creatinine	mmol/L
87	Fatty acids and derivatives	2-Hydroxy-4-methylvaleric acid	mmol/L; mmol/mol creatinine
88	Fatty acids and derivatives	2-Hydroxyisovaleric acid	mmol/L; mmol/mol creatinine
89	Fatty acids and derivatives	2-Methylsuccinic acid	mmol/L; mmol/mol creatinine
90	Fatty acids and derivatives	3-Hydroxy-3-methylglutaric acid	mmol/L; mmol/mol creatinine
91	Fatty acids and derivatives	3-Hydroxyisovaleric acid	mmol/L; mmol/mol creatinine
92	Fatty acids and derivatives	3-Hydroxyvaleric acid	mmol/L; mmol/mol creatinine
93	Fatty acids and derivatives	3-Methylglutaconic acid	mmol/L; mmol/mol creatinine
94	Fatty acids and derivatives	Butyric acid	mmol/L; mmol/mol creatinine
95	Fatty acids and derivatives	Citraconic acid	mmol/L; mmol/mol creatinine
96	Fatty acids and derivatives	L-Citramalic acid	mmol/L; mmol/mol creatinine
97	Fatty acids and derivatives	Pimelic acid	mmol/L; mmol/mol creatinine
98	Fatty acids and derivatives	Thymol	mmol/L; mmol/mol creatinine
99	Hydroxy acids and derivatives	3-Hydroxyglutaric acid	mmol/L; mmol/mol creatinine
100	Hydroxy acids and derivatives	3-Hydroxypropionic acid	mmol/L; mmol/mol creatinine
101	Hydroxy acids and derivatives	D-Galactonic acid	mmol/L; mmol/mol creatinine
102	Hydroxy acids and derivatives	D-Gluconic acid	mmol/L; mmol/mol creatinine
103	Hydroxy acids and derivatives	Glycolic acid	mmol/L; mmol/mol creatinine
104	Hydroxy acids and derivatives	Malic acid	mmol/L; mmol/mol creatinine
105	Keto acids and derivatives	2-Ketobutyric acid	mmol/L; mmol/mol creatinine
106	Keto acids and derivatives	2-Oxoglutaric acid	mmol/L; mmol/mol creatinine
107	Keto acids and derivatives	2-Oxoisocaproic acid	mmol/L; mmol/mol creatinine
108	Keto acids and derivatives	2-Oxoisovaleric acid	mmol/L; mmol/mol creatinine
109	Keto acids and derivatives	3-Hydroxybutyric acid	mmol/L; mmol/mol creatinine
110	Keto acids and derivatives	3-Methyl-2-oxovaleric acid	mmol/L; mmol/mol creatinine
111	Keto acids and derivatives	4-Hydroxyphenylpyruvic acid	mmol/L; mmol/mol creatinine
112	Keto acids and derivatives	Acetoacetic acid	mmol/L; mmol/mol creatinine
113	Keto acids and derivatives	Acetoine	mmol/L; mmol/mol creatinine
114	Keto acids and derivatives	Acetone	mmol/L; mmol/mol creatinine
115	Keto acids and derivatives	DL-Kynurenin	mmol/L; mmol/mol creatinine
116	Keto acids and derivatives	Oxaloacetic acid	mmol/L; mmol/mol creatinine
117	Keto acids and derivatives	Pyruvic acid	mmol/L; mmol/mol creatinine
118	Keto acids and derivatives	Succinylacetone	mmol/L; mmol/mol creatinine
119	Purine,Pyridine and Pyrimidine derivatives	1,3-Dimethyluric acid	mmol/L; mmol/mol creatinine
120	Purine,Pyridine and Pyrimidine derivatives	1-Methyladenosine	mmol/L; mmol/mol creatinine
121	Purine,Pyridine and Pyrimidine derivatives	1-Methylhydantoin	mmol/L; mmol/mol creatinine
122	Purine,Pyridine and Pyrimidine derivatives	4-Pyridoxic acid	mmol/L; mmol/mol creatinine
123	Purine,Pyridine and Pyrimidine derivatives	Adenine	mmol/L; mmol/mol creatinine
124	Purine,Pyridine and Pyrimidine derivatives	Adenosine	mmol/L; mmol/mol creatinine
125	Purine,Pyridine and Pyrimidine derivatives	Allantoin	mmol/L; mmol/mol creatinine
126	Purine,Pyridine and Pyrimidine derivatives	Allopurinol	mmol/L; mmol/mol creatinine
127	Purine,Pyridine and Pyrimidine derivatives	Caffeine	mmol/L; mmol/mol creatinine
128	Purine,Pyridine and Pyrimidine derivatives	Cytosine	mmol/L; mmol/mol creatinine
129	Purine,Pyridine and Pyrimidine derivatives	Dihydrothymine	mmol/L; mmol/mol creatinine
130	Purine,Pyridine and Pyrimidine derivatives	Dihydrouracil	mmol/L; mmol/mol creatinine
131	Purine,Pyridine and Pyrimidine derivatives	Inosine	mmol/L; mmol/mol creatinine
132	Purine,Pyridine and Pyrimidine derivatives	Neopterin	mmol/L; mmol/mol creatinine
133	Purine,Pyridine and Pyrimidine derivatives	Orotic acid	mmol/L; mmol/mol creatinine
134	Purine,Pyridine and Pyrimidine derivatives	Oxypurinol	mmol/L; mmol/mol creatinine
135	Purine,Pyridine and Pyrimidine derivatives	Quinolinic acid	mmol/L; mmol/mol creatinine
136	Purine,Pyridine and Pyrimidine derivatives	Theobromine	mmol/L; mmol/mol creatinine
137	Purine,Pyridine and Pyrimidine derivatives	Thymine	mmol/L; mmol/mol creatinine
138	Purine,Pyridine and Pyrimidine derivatives	Uracil	mmol/L; mmol/mol creatinine
139	Purine,Pyridine and Pyrimidine derivatives	Uridine	mmol/L; mmol/mol creatinine
140	Purine,Pyridine and Pyrimidine derivatives	1-Methylnicotinamide	mmol/L; mmol/mol creatinine
141	Sugars and derivatives	D-Galactose	mmol/L; mmol/mol creatinine
142	Sugars and derivatives	D-Lactose	mmol/L; mmol/mol creatinine
143	Sugars and derivatives	D-Mannitol	mmol/L; mmol/mol creatinine
144	Sugars and derivatives	D-Mannose	mmol/L; mmol/mol creatinine
145	Sugars and derivatives	Galactitol	mmol/L; mmol/mol creatinine
146	Sugars and derivatives	Glucose	mmol/L; mmol/mol creatinine
147	Sugars and derivatives	Glycerol	mmol/L; mmol/mol creatinine
148	Sugars and derivatives	L-Fucose	mmol/L; mmol/mol creatinine
149	Sugars and derivatives	L-Threonic acid	mmol/L; mmol/mol creatinine
150	Sugars and derivatives	Myo-Inositol	mmol/L; mmol/mol creatinine
